# Supplementary material for: ERVWE1 Reduces Hippocampal Neuron Density and Impairs Dendritic Spine Morphology through Inhibiting Wnt/JNK Non-Canonical Pathway via miR-141-3p in Schizophrenia
Source: Viruses. 2023 Jan 5;15(1):168. doi: 10.3390/v15010168 (PMC9863209; doi:10.3390/v15010168)
Supplement: Supplementary file 1 [file viruses-15-00168-s001.zip]

Archive with 1 entries (1 files):
- viruses-2037169-supplementary.pdf
